# Supplementary material for: Wheat SWI3B Subunit of SWI/SNF Chromatin Remodeling Complex Governs Powdery Mildew Susceptibility by Suppressing Salicylic Acid Biosynthesis
Source: J Fungi (Basel). 2026 Jan 14;12(1):68. doi: 10.3390/jof12010068 (PMC12842968; doi:10.3390/jof12010068)
Supplement: Supplementary file 1 [file jof-12-00068-s001.zip]

Archive with 1 entries (1 files):
- jof-3989485-supplementary.pdf
